# Supplementary material for: EZH2 mutations in follicular lymphoma distort H3K27me3 profiles and alter transcriptional responses to PRC2 inhibition
Source: Nat Commun. 2024 Apr 24;15:3452. doi: 10.1038/s41467-024-47701-x (PMC11043461; doi:10.1038/s41467-024-47701-x)
Supplement: Supplementary file 4 — Supplementary Data 1 [file 41467_2024_47701_MOESM4_ESM.xlsx]

## Sheet: Description
Supplementary Data 1. List of gene ontology terms significantly up-regulated in iMEFs treated with 2 µM of the EZH2 inhibitor UNC1999.
Enrichment of gene ontology terms was evaluated using one-sided Fisher’s exact tests (via http://geneontology.org, as described in the Methods) and p-values were corrected for multiple comparisons using the Benjamini-Hochberg procedure.
Sheet 1: WT
Sheet 2: Ezh2Y641F/WT

## Sheet: WT
GOTerm	Class	GO.biological.process.complete	Reflist	Input	Input.expected	Input.over.under	Input.fold.Enrichment	P.value	FDR
GO:0000122	Transcription	negative regulation of transcription by RNA polymerase II (GO:0000122)	901	37	14.51	+	2.55	5.81e-07	7.76e-05
GO:0000902	Morphogenesis and development	cell morphogenesis (GO:0000902)	746	35	12.01	+	2.91	3.61e-08	6.32e-06
GO:0000904	Morphogenesis and development	cell morphogenesis involved in differentiation (GO:0000904)	577	29	9.29	+	3.12	1.46e-07	2.27e-05
GO:0001501	Morphogenesis and development	skeletal system development (GO:0001501)	488	25	7.86	+	3.18	7.79e-07	9.82e-05
GO:0001503	Morphogenesis and development	ossification (GO:0001503)	229	12	3.69	+	3.25	0.000495	0.0203
GO:0001525	Morphogenesis and development	angiogenesis (GO:0001525)	325	20	5.23	+	3.82	7.29e-07	9.41e-05
GO:0001568	Morphogenesis and development	blood vessel development (GO:0001568)	541	34	8.71	+	3.9	4.99e-11	2.31e-08
GO:0001649	Morphogenesis and development	osteoblast differentiation (GO:0001649)	97	7	1.56	+	4.48	0.00135	0.0475
GO:0001654	Morphogenesis and development	eye development (GO:0001654)	387	18	6.23	+	2.89	9.14e-05	0.00493
GO:0001655	Morphogenesis and development	urogenital system development (GO:0001655)	351	22	5.65	+	3.89	1.5e-07	2.32e-05
GO:0001657	Morphogenesis and development	ureteric bud development (GO:0001657)	91	8	1.47	+	5.46	0.00018	0.00867
GO:0001709	Morphogenesis and development	cell fate determination (GO:0001709)	41	7	0.66	+	10.6	9.95e-06	0.000783
GO:0001763	Morphogenesis and development	morphogenesis of a branching structure (GO:0001763)	205	19	3.3	+	5.76	3.45e-09	8.48e-07
GO:0001764	Neurogenesis	neuron migration (GO:0001764)	147	9	2.37	+	3.8	0.000882	0.0328
GO:0001822	Morphogenesis and development	kidney development (GO:0001822)	297	14	4.78	+	2.93	0.000478	0.0198
GO:0001823	Morphogenesis and development	mesonephros development (GO:0001823)	95	8	1.53	+	5.23	0.000236	0.011
GO:0001932	Signaling	regulation of protein phosphorylation (GO:0001932)	1171	43	18.85	+	2.28	7.52e-07	9.63e-05
GO:0001933	Signaling	negative regulation of protein phosphorylation (GO:0001933)	350	15	5.63	+	2.66	0.000781	0.0295
GO:0001934	Signaling	positive regulation of protein phosphorylation (GO:0001934)	805	33	12.96	+	2.55	1.65e-06	0.000181
GO:0001944	Morphogenesis and development	vasculature development (GO:0001944)	571	34	9.19	+	3.7	1.93e-10	7.23e-08
GO:0001957	Morphogenesis and development	intramembranous ossification (GO:0001957)	6	3	0.1	+	31.06	0.000309	0.014
GO:0002009	Morphogenesis and development	morphogenesis of an epithelium (GO:0002009)	519	33	8.36	+	3.95	7.33e-11	3.3e-08
GO:0002040	Morphogenesis and development	sprouting angiogenesis (GO:0002040)	58	8	0.93	+	8.57	9.47e-06	0.000757
GO:0002244	Morphogenesis and development	hematopoietic progenitor cell differentiation (GO:0002244)	130	9	2.09	+	4.3	0.000383	0.0165
GO:0002520	Morphogenesis and development	immune system development (GO:0002520)	773	25	12.45	+	2.01	0.00124	0.0446
GO:0003002	Morphogenesis and development	regionalization (GO:0003002)	355	26	5.72	+	4.55	5.11e-10	1.61e-07
GO:0003338	Morphogenesis and development	metanephros morphogenesis (GO:0003338)	24	4	0.39	+	10.35	0.000939	0.0347
GO:0006694	Metabolism	steroid biosynthetic process (GO:0006694)	98	7	1.58	+	4.44	0.00143	0.0494
GO:0006695	Metabolism	cholesterol biosynthetic process (GO:0006695)	32	6	0.52	+	11.65	2.73e-05	0.00179
GO:0006720	Metabolism	isoprenoid metabolic process (GO:0006720)	80	8	1.29	+	6.21	7.84e-05	0.00431
GO:0006928	Cell migration and adhesion	movement of cell or subcellular component (GO:0006928)	1454	52	23.41	+	2.22	1.43e-07	2.28e-05
GO:0006935	Cell migration and adhesion	chemotaxis (GO:0006935)	486	23	7.82	+	2.94	7.55e-06	0.000629
GO:0007015	Cell migration and adhesion	actin filament organization (GO:0007015)	259	14	4.17	+	3.36	0.000127	0.00647
GO:0007155	Cell migration and adhesion	cell adhesion (GO:0007155)	846	34	13.62	+	2.5	2.32e-06	0.000241
GO:0007162	Cell migration and adhesion	negative regulation of cell adhesion (GO:0007162)	293	14	4.72	+	2.97	0.000421	0.0179
GO:0007166	Signaling	cell surface receptor signaling pathway (GO:0007166)	1903	65	30.64	+	2.12	1.21e-08	2.41e-06
GO:0007167	Signaling	enzyme linked receptor protein signaling pathway (GO:0007167)	552	24	8.89	+	2.7	1.83e-05	0.0013
GO:0007169	Signaling	transmembrane receptor protein tyrosine kinase signaling pathway (GO:0007169)	357	21	5.75	+	3.65	7.68e-07	9.75e-05
GO:0007267	Signaling	cell-cell signaling (GO:0007267)	821	47	13.22	+	3.56	1.82e-13	1.3e-10
GO:0007275	Morphogenesis and development	multicellular organism development (GO:0007275)	4788	162	77.09	+	2.1	3.54e-23	5.58e-19
GO:0007389	Morphogenesis and development	pattern specification process (GO:0007389)	456	27	7.34	+	3.68	1.73e-08	3.28e-06
GO:0007399	Neurogenesis	nervous system development (GO:0007399)	2098	83	33.78	+	2.46	2.94e-14	2.44e-11
GO:0007409	Neurogenesis	axonogenesis (GO:0007409)	352	22	5.67	+	3.88	1.57e-07	2.4e-05
GO:0007411	Neurogenesis	axon guidance (GO:0007411)	231	17	3.72	+	4.57	5.05e-07	7.09e-05
GO:0007417	Neurogenesis	central nervous system development (GO:0007417)	875	30	14.09	+	2.13	0.000174	0.00846
GO:0007420	Neurogenesis	brain development (GO:0007420)	648	24	10.43	+	2.3	0.000218	0.0102
GO:0007423	Morphogenesis and development	sensory organ development (GO:0007423)	603	27	9.71	+	2.78	3.25e-06	0.000328
GO:0007507	Morphogenesis and development	heart development (GO:0007507)	565	20	9.1	+	2.2	0.00122	0.0439
GO:0007610	Other	behavior (GO:0007610)	694	24	11.17	+	2.15	0.000631	0.0246
GO:0008045	Neurogenesis	motor neuron axon guidance (GO:0008045)	36	8	0.58	+	13.8	3.96e-07	5.77e-05
GO:0008064	Cell migration and adhesion	regulation of actin polymerization or depolymerization (GO:0008064)	190	11	3.06	+	3.6	0.000383	0.0165
GO:0008284	Proliferation	positive regulation of cell population proliferation (GO:0008284)	995	44	16.02	+	2.75	3.07e-09	7.67e-07
GO:0008285	Proliferation	negative regulation of cell population proliferation (GO:0008285)	705	35	11.35	+	3.08	9.41e-09	1.98e-06
GO:0008299	Metabolism	isoprenoid biosynthetic process (GO:0008299)	29	5	0.47	+	10.71	0.000185	0.00886
GO:0009240	Metabolism	isopentenyl diphosphate biosynthetic process (GO:0009240)	5	4	0.08	+	49.69	7.33e-06	0.000617
GO:0009611	Cell migration and adhesion	response to wounding (GO:0009611)	328	21	5.28	+	3.98	2.08e-07	3.14e-05
GO:0009653	Morphogenesis and development	anatomical structure morphogenesis (GO:0009653)	2260	96	36.39	+	2.64	1.14e-18	3.6e-15
GO:0009790	Morphogenesis and development	embryo development (GO:0009790)	1196	48	19.26	+	2.49	1.22e-08	2.39e-06
GO:0009792	Morphogenesis and development	embryo development ending in birth or egg hatching (GO:0009792)	831	27	13.38	+	2.02	0.000697	0.0267
GO:0009798	Morphogenesis and development	axis specification (GO:0009798)	93	7	1.5	+	4.68	0.00107	0.0392
GO:0009887	Morphogenesis and development	animal organ morphogenesis (GO:0009887)	1029	59	16.57	+	3.56	8.81e-17	1.98e-13
GO:0009888	Morphogenesis and development	tissue development (GO:0009888)	1675	72	26.97	+	2.67	4.07e-14	3.2e-11
GO:0009952	Morphogenesis and development	anterior/posterior pattern specification (GO:0009952)	227	15	3.65	+	4.1	8.1e-06	0.000671
GO:0009953	Morphogenesis and development	dorsal/ventral pattern formation (GO:0009953)	93	9	1.5	+	6.01	3.57e-05	0.00223
GO:0009954	Morphogenesis and development	proximal/distal pattern formation (GO:0009954)	37	6	0.6	+	10.07	5.64e-05	0.00326
GO:0009966	Signaling	regulation of signal transduction (GO:0009966)	2805	93	45.16	+	2.06	1.34e-11	7.29e-09
GO:0009967	Signaling	positive regulation of signal transduction (GO:0009967)	1503	59	24.2	+	2.44	5.5e-10	1.67e-07
GO:0009968	Signaling	negative regulation of signal transduction (GO:0009968)	1207	43	19.43	+	2.21	1.81e-06	0.000194
GO:0010092	Morphogenesis and development	specification of animal organ identity (GO:0010092)	19	4	0.31	+	13.08	0.000432	0.0183
GO:0010562	Metabolism	positive regulation of phosphorus metabolic process (GO:0010562)	963	35	15.5	+	2.26	1.16e-05	0.000899
GO:0010594	Cell migration and adhesion	regulation of endothelial cell migration (GO:0010594)	169	11	2.72	+	4.04	0.000147	0.00739
GO:0010595	Cell migration and adhesion	positive regulation of endothelial cell migration (GO:0010595)	108	8	1.74	+	4.6	0.000528	0.0213
GO:0010632	Cell migration and adhesion	regulation of epithelial cell migration (GO:0010632)	238	13	3.83	+	3.39	0.000199	0.00941
GO:0010634	Cell migration and adhesion	positive regulation of epithelial cell migration (GO:0010634)	155	10	2.5	+	4.01	0.000313	0.0142
GO:0010647	Cell communication	positive regulation of cell communication (GO:0010647)	1709	64	27.51	+	2.33	4.68e-10	1.53e-07
GO:0010648	Cell communication	negative regulation of cell communication (GO:0010648)	1328	44	21.38	+	2.06	9.16e-06	0.000736
GO:0010720	Morphogenesis and development	positive regulation of cell development (GO:0010720)	361	19	5.81	+	3.27	1.17e-05	0.000895
GO:0010810	Cell migration and adhesion	regulation of cell-substrate adhesion (GO:0010810)	221	12	3.56	+	3.37	0.000366	0.016
GO:0010817	Other	regulation of hormone levels (GO:0010817)	545	23	8.77	+	2.62	4.25e-05	0.00254
GO:0010975	Neurogenesis	regulation of neuron projection development (GO:0010975)	546	27	8.79	+	3.07	5.38e-07	7.37e-05
GO:0014013	Morphogenesis and development	regulation of gliogenesis (GO:0014013)	121	8	1.95	+	4.11	0.00106	0.0389
GO:0014015	Neurogenesis	positive regulation of gliogenesis (GO:0014015)	77	7	1.24	+	5.65	0.000376	0.0164
GO:0015816	Other	glycine transport (GO:0015816)	11	3	0.18	+	16.94	0.00126	0.0448
GO:0016055	Signaling	Wnt signaling pathway (GO:0016055)	237	19	3.82	+	4.98	3.04e-08	5.51e-06
GO:0016125	Metabolism	sterol metabolic process (GO:0016125)	120	9	1.93	+	4.66	0.00022	0.0103
GO:0016126	Metabolism	sterol biosynthetic process (GO:0016126)	38	7	0.61	+	11.44	6.39e-06	0.000556
GO:0016477	Cell migration and adhesion	cell migration (GO:0016477)	884	36	14.23	+	2.53	9.3e-07	0.000114
GO:0019220	Metabolism	regulation of phosphate metabolic process (GO:0019220)	1502	49	24.18	+	2.03	3.94e-06	0.000378
GO:0019287	Metabolism	isopentenyl diphosphate biosynthetic process, mevalonate pathway (GO:0019287)	3	3	0.05	+	62.11	7.61e-05	0.00424
GO:0022008	Neurogenesis	neurogenesis (GO:0022008)	1497	65	24.1	+	2.7	5.92e-13	3.88e-10
GO:0022603	Morphogenesis and development	regulation of anatomical structure morphogenesis (GO:0022603)	968	45	15.58	+	2.89	4.45e-10	1.49e-07
GO:0022610	Cell migration and adhesion	biological adhesion (GO:0022610)	856	35	13.78	+	2.54	1.32e-06	0.00015
GO:0022612	Morphogenesis and development	gland morphogenesis (GO:0022612)	121	11	1.95	+	5.65	8.49e-06	0.000692
GO:0023056	Signaling	positive regulation of signaling (GO:0023056)	1716	64	27.63	+	2.32	5.27e-10	1.63e-07
GO:0023057	Signaling	negative regulation of signaling (GO:0023057)	1332	44	21.44	+	2.05	9.56e-06	0.00076
GO:0030029	Cell migration and adhesion	actin filament-based process (GO:0030029)	581	23	9.35	+	2.46	0.000164	0.00805
GO:0030036	Cell migration and adhesion	actin cytoskeleton organization (GO:0030036)	523	21	8.42	+	2.49	0.000177	0.00855
GO:0030111	Signaling	regulation of Wnt signaling pathway (GO:0030111)	307	17	4.94	+	3.44	1.83e-05	0.00129
GO:0030154	Morphogenesis and development	cell differentiation (GO:0030154)	3560	118	57.31	+	2.06	4.52e-15	6.48e-12
GO:0030155	Cell migration and adhesion	regulation of cell adhesion (GO:0030155)	733	28	11.8	+	2.37	3.95e-05	0.00241
GO:0030177	Signaling	positive regulation of Wnt signaling pathway (GO:0030177)	136	9	2.19	+	4.11	0.000522	0.0212
GO:0030178	Signaling	negative regulation of Wnt signaling pathway (GO:0030178)	162	12	2.61	+	4.6	2.28e-05	0.00154
GO:0030182	Neurogenesis	neuron differentiation (GO:0030182)	1083	48	17.44	+	2.75	5.03e-10	1.62e-07
GO:0030198	Other	extracellular matrix organization (GO:0030198)	268	17	4.31	+	3.94	3.4e-06	0.000337
GO:0030323	Morphogenesis and development	respiratory tube development (GO:0030323)	213	20	3.43	+	5.83	1.08e-09	3.02e-07
GO:0030324	Morphogenesis and development	lung development (GO:0030324)	210	20	3.38	+	5.92	8.57e-10	2.55e-07
GO:0030326	Morphogenesis and development	embryonic limb morphogenesis (GO:0030326)	143	10	2.3	+	4.34	0.00017	0.00834
GO:0030334	Cell migration and adhesion	regulation of cell migration (GO:0030334)	940	38	15.13	+	2.51	4.72e-07	6.69e-05
GO:0030335	Cell migration and adhesion	positive regulation of cell migration (GO:0030335)	564	27	9.08	+	2.97	9.76e-07	0.000118
GO:0030534	Other	adult behavior (GO:0030534)	182	10	2.93	+	3.41	0.00102	0.0374
GO:0030832	Cell migration and adhesion	regulation of actin filament length (GO:0030832)	193	11	3.11	+	3.54	0.000434	0.0182
GO:0030833	Cell migration and adhesion	regulation of actin filament polymerization (GO:0030833)	172	10	2.77	+	3.61	0.000677	0.0261
GO:0030850	Morphogenesis and development	prostate gland development (GO:0030850)	45	7	0.72	+	9.66	1.71e-05	0.00123
GO:0030855	Morphogenesis and development	epithelial cell differentiation (GO:0030855)	510	20	8.21	+	2.44	0.000526	0.0213
GO:0030858	Morphogenesis and development	positive regulation of epithelial cell differentiation (GO:0030858)	54	6	0.87	+	6.9	0.000369	0.0162
GO:0030900	Neurogenesis	forebrain development (GO:0030900)	383	16	6.17	+	2.59	0.000685	0.0264
GO:0031016	Morphogenesis and development	pancreas development (GO:0031016)	87	8	1.4	+	5.71	0.000135	0.00682
GO:0031175	Neurogenesis	neuron projection development (GO:0031175)	715	32	11.51	+	2.78	3.91e-07	5.76e-05
GO:0031344	Cell migration and adhesion	regulation of cell projection organization (GO:0031344)	746	32	12.01	+	2.66	9.47e-07	0.000116
GO:0031399	Signaling	regulation of protein modification process (GO:0031399)	1556	51	25.05	+	2.04	2.03e-06	0.000215
GO:0031400	Signaling	negative regulation of protein modification process (GO:0031400)	521	19	8.39	+	2.27	0.00124	0.0447
GO:0031401	Signaling	positive regulation of protein modification process (GO:0031401)	1042	36	16.78	+	2.15	2.56e-05	0.0017
GO:0031589	Cell migration and adhesion	cell-substrate adhesion (GO:0031589)	176	10	2.83	+	3.53	0.000801	0.0302
GO:0032101	Signaling	regulation of response to external stimulus (GO:0032101)	893	29	14.38	+	2.02	0.000599	0.0237
GO:0032271	Other	regulation of protein polymerization (GO:0032271)	228	12	3.67	+	3.27	0.000477	0.0198
GO:0032526	Signaling	response to retinoic acid (GO:0032526)	81	7	1.3	+	5.37	0.0005	0.0204
GO:0032535	Other	regulation of cellular component size (GO:0032535)	414	17	6.67	+	2.55	0.000567	0.0226
GO:0032656	Cell communication	regulation of interleukin-13 production (GO:0032656)	19	5	0.31	+	16.35	3.22e-05	0.00207
GO:0032674	Cell communication	regulation of interleukin-5 production (GO:0032674)	18	5	0.29	+	17.25	2.58e-05	0.00171
GO:0032736	Cell communication	positive regulation of interleukin-13 production (GO:0032736)	14	4	0.23	+	17.75	0.000159	0.00787
GO:0032754	Cell communication	positive regulation of interleukin-5 production (GO:0032754)	12	4	0.19	+	20.7	9.7e-05	0.00518
GO:0032872	Signaling	regulation of stress-activated MAPK cascade (GO:0032872)	180	13	2.9	+	4.49	1.35e-05	0.00101
GO:0032874	Signaling	positive regulation of stress-activated MAPK cascade (GO:0032874)	117	10	1.88	+	5.31	3.56e-05	0.00223
GO:0032940	Other	secretion by cell (GO:0032940)	373	15	6.01	+	2.5	0.00143	0.0497
GO:0032956	Cell migration and adhesion	regulation of actin cytoskeleton organization (GO:0032956)	364	19	5.86	+	3.24	1.31e-05	0.00099
GO:0032970	Cell migration and adhesion	regulation of actin filament-based process (GO:0032970)	411	21	6.62	+	3.17	6.27e-06	0.000549
GO:0032989	Morphogenesis and development	cellular component morphogenesis (GO:0032989)	610	31	9.82	+	3.16	4.2e-08	7.18e-06
GO:0032990	Morphogenesis and development	cell part morphogenesis (GO:0032990)	522	29	8.4	+	3.45	1.9e-08	3.56e-06
GO:0033674	Signaling	positive regulation of kinase activity (GO:0033674)	506	22	8.15	+	2.7	4.09e-05	0.00247
GO:0034097	Signaling	response to cytokine (GO:0034097)	757	26	12.19	+	2.13	0.00038	0.0164
GO:0034135	Signaling	regulation of toll-like receptor 2 signaling pathway (GO:0034135)	11	4	0.18	+	22.59	7.37e-05	0.00413
GO:0034137	Signaling	positive regulation of toll-like receptor 2 signaling pathway (GO:0034137)	7	3	0.11	+	26.62	0.000436	0.0182
GO:0034143	Signaling	regulation of toll-like receptor 4 signaling pathway (GO:0034143)	21	4	0.34	+	11.83	0.000602	0.0237
GO:0034330	Cell migration and adhesion	cell junction organization (GO:0034330)	509	27	8.19	+	3.29	1.45e-07	2.28e-05
GO:0035107	Morphogenesis and development	appendage morphogenesis (GO:0035107)	170	12	2.74	+	4.38	3.56e-05	0.00224
GO:0035108	Morphogenesis and development	limb morphogenesis (GO:0035108)	170	12	2.74	+	4.38	3.56e-05	0.00225
GO:0035113	Morphogenesis and development	embryonic appendage morphogenesis (GO:0035113)	143	10	2.3	+	4.34	0.00017	0.00831
GO:0035115	Morphogenesis and development	embryonic forelimb morphogenesis (GO:0035115)	36	6	0.58	+	10.35	4.92e-05	0.00289
GO:0035136	Morphogenesis and development	forelimb morphogenesis (GO:0035136)	45	7	0.72	+	9.66	1.71e-05	0.00122
GO:0035137	Morphogenesis and development	hindlimb morphogenesis (GO:0035137)	45	5	0.72	+	6.9	0.00115	0.0414
GO:0035239	Morphogenesis and development	tube morphogenesis (GO:0035239)	737	46	11.87	+	3.88	1.81e-14	1.58e-11
GO:0035270	Morphogenesis and development	endocrine system development (GO:0035270)	138	9	2.22	+	4.05	0.000576	0.0228
GO:0035295	Morphogenesis and development	tube development (GO:0035295)	956	52	15.39	+	3.38	5.49e-14	4.11e-11
GO:0035799	Morphogenesis and development	ureter maturation (GO:0035799)	4	3	0.06	+	46.58	0.000132	0.00671
GO:0036072	Morphogenesis and development	direct ossification (GO:0036072)	6	3	0.1	+	31.06	0.000309	0.014
GO:0040007	Morphogenesis and development	growth (GO:0040007)	455	20	7.33	+	2.73	7.91e-05	0.00433
GO:0040008	Morphogenesis and development	regulation of growth (GO:0040008)	699	26	11.25	+	2.31	0.000109	0.00575
GO:0040011	Cell migration and adhesion	locomotion (GO:0040011)	1232	48	19.83	+	2.42	4.27e-08	7.23e-06
GO:0040012	Cell migration and adhesion	regulation of locomotion (GO:0040012)	1038	40	16.71	+	2.39	5.8e-07	7.81e-05
GO:0040017	Cell migration and adhesion	positive regulation of locomotion (GO:0040017)	602	28	9.69	+	2.89	1.05e-06	0.000124
GO:0042060	Cell migration and adhesion	wound healing (GO:0042060)	250	16	4.02	+	3.98	5.94e-06	0.000528
GO:0042127	Proliferation	regulation of cell population proliferation (GO:0042127)	1691	68	27.22	+	2.5	4.85e-12	3.05e-09
GO:0042325	Signaling	regulation of phosphorylation (GO:0042325)	1329	46	21.4	+	2.15	1.7e-06	0.000186
GO:0042326	Signaling	negative regulation of phosphorylation (GO:0042326)	403	16	6.49	+	2.47	0.00115	0.0415
GO:0042327	Signaling	positive regulation of phosphorylation (GO:0042327)	889	34	14.31	+	2.38	5.17e-06	0.000468
GO:0042330	Other	taxis (GO:0042330)	491	23	7.9	+	2.91	8.84e-06	0.000717
GO:0042445	Metabolism	hormone metabolic process (GO:0042445)	161	11	2.59	+	4.24	9.85e-05	0.00524
GO:0043009	Morphogenesis and development	chordate embryonic development (GO:0043009)	815	27	13.12	+	2.06	0.000575	0.0229
GO:0043010	Morphogenesis and development	camera-type eye development (GO:0043010)	344	17	5.54	+	3.07	7.09e-05	0.004
GO:0043062	Other	extracellular structure organization (GO:0043062)	269	17	4.33	+	3.93	3.57e-06	0.000349
GO:0043405	Signaling	regulation of MAP kinase activity (GO:0043405)	285	14	4.59	+	3.05	0.000323	0.0145
GO:0043406	Signaling	positive regulation of MAP kinase activity (GO:0043406)	209	11	3.36	+	3.27	0.000812	0.0305
GO:0043408	Signaling	regulation of MAPK cascade (GO:0043408)	704	31	11.33	+	2.74	8.34e-07	0.000103
GO:0043410	Signaling	positive regulation of MAPK cascade (GO:0043410)	518	23	8.34	+	2.76	2e-05	0.00139
GO:0043549	Signaling	regulation of kinase activity (GO:0043549)	769	28	12.38	+	2.26	0.000112	0.00583
GO:0044057	Other	regulation of system process (GO:0044057)	610	23	9.82	+	2.34	0.000247	0.0115
GO:0044087	Other	regulation of cellular component biogenesis (GO:0044087)	974	43	15.68	+	2.74	4.95e-09	1.18e-06
GO:0044089	Other	positive regulation of cellular component biogenesis (GO:0044089)	529	20	8.52	+	2.35	0.000664	0.0257
GO:0045165	Morphogenesis and development	cell fate commitment (GO:0045165)	263	15	4.23	+	3.54	4.12e-05	0.00247
GO:0045229	Other	external encapsulating structure organization (GO:0045229)	269	17	4.33	+	3.93	3.57e-06	0.000351
GO:0045595	Morphogenesis and development	regulation of cell differentiation (GO:0045595)	1581	63	25.45	+	2.48	4.95e-11	2.36e-08
GO:0045596	Morphogenesis and development	negative regulation of cell differentiation (GO:0045596)	681	27	10.96	+	2.46	3.66e-05	0.00228
GO:0045597	Morphogenesis and development	positive regulation of cell differentiation (GO:0045597)	927	45	14.92	+	3.02	1.19e-10	5.05e-08
GO:0045666	Neurogenesis	positive regulation of neuron differentiation (GO:0045666)	115	8	1.85	+	4.32	0.000779	0.0295
GO:0045667	Morphogenesis and development	regulation of osteoblast differentiation (GO:0045667)	139	9	2.24	+	4.02	0.000605	0.0237
GO:0045668	Morphogenesis and development	negative regulation of osteoblast differentiation (GO:0045668)	55	7	0.89	+	7.91	5.5e-05	0.00321
GO:0045685	Neurogenesis	regulation of glial cell differentiation (GO:0045685)	90	7	1.45	+	4.83	0.000896	0.0332
GO:0045765	Morphogenesis and development	regulation of angiogenesis (GO:0045765)	291	14	4.69	+	2.99	0.000394	0.0169
GO:0045859	Signaling	regulation of protein kinase activity (GO:0045859)	670	24	10.79	+	2.22	0.000481	0.0198
GO:0045860	Signaling	positive regulation of protein kinase activity (GO:0045860)	435	18	7	+	2.57	0.00036	0.0159
GO:0045892	Transcription	negative regulation of transcription, DNA-templated (GO:0045892)	1242	43	20	+	2.15	4.4e-06	0.000412
GO:0045937	Metabolism	positive regulation of phosphate metabolic process (GO:0045937)	963	35	15.5	+	2.26	1.16e-05	0.000895
GO:0045944	Transcription	positive regulation of transcription by RNA polymerase II (GO:0045944)	1204	41	19.38	+	2.12	1.02e-05	0.000793
GO:0046328	Signaling	regulation of JNK cascade (GO:0046328)	131	13	2.11	+	6.16	5.18e-07	7.22e-05
GO:0046330	Signaling	positive regulation of JNK cascade (GO:0046330)	86	10	1.38	+	7.22	2.96e-06	0.000301
GO:0046490	Metabolism	isopentenyl diphosphate metabolic process (GO:0046490)	5	4	0.08	+	49.69	7.33e-06	0.000614
GO:0048010	Signaling	vascular endothelial growth factor receptor signaling pathway (GO:0048010)	25	4	0.4	+	9.94	0.00108	0.0391
GO:0048286	Morphogenesis and development	lung alveolus development (GO:0048286)	62	8	1	+	8.01	1.47e-05	0.00109
GO:0048468	Morphogenesis and development	cell development (GO:0048468)	1810	61	29.14	+	2.09	5.85e-08	9.69e-06
GO:0048513	Morphogenesis and development	animal organ development (GO:0048513)	3146	119	50.65	+	2.35	1.41e-19	5.56e-16
GO:0048514	Morphogenesis and development	blood vessel morphogenesis (GO:0048514)	439	26	7.07	+	3.68	3.19e-08	5.64e-06
GO:0048562	Morphogenesis and development	embryonic organ morphogenesis (GO:0048562)	324	22	5.22	+	4.22	4.03e-08	6.97e-06
GO:0048568	Morphogenesis and development	embryonic organ development (GO:0048568)	498	30	8.02	+	3.74	1.84e-09	4.84e-07
GO:0048589	Morphogenesis and development	developmental growth (GO:0048589)	443	20	7.13	+	2.8	5.57e-05	0.00324
GO:0048592	Morphogenesis and development	eye morphogenesis (GO:0048592)	173	10	2.79	+	3.59	0.000706	0.027
GO:0048593	Morphogenesis and development	camera-type eye morphogenesis (GO:0048593)	147	9	2.37	+	3.8	0.000882	0.0327
GO:0048598	Morphogenesis and development	embryonic morphogenesis (GO:0048598)	625	36	10.06	+	3.58	1.3e-10	5.25e-08
GO:0048608	Morphogenesis and development	reproductive structure development (GO:0048608)	455	20	7.33	+	2.73	7.91e-05	0.00431
GO:0048640	Morphogenesis and development	negative regulation of developmental growth (GO:0048640)	127	8	2.04	+	3.91	0.00142	0.0494
GO:0048645	Morphogenesis and development	animal organ formation (GO:0048645)	41	5	0.66	+	7.57	0.000781	0.0295
GO:0048646	Morphogenesis and development	anatomical structure formation involved in morphogenesis (GO:0048646)	947	41	15.25	+	2.69	1.96e-08	3.64e-06
GO:0048666	Neurogenesis	neuron development (GO:0048666)	882	40	14.2	+	2.82	8.77e-09	1.87e-06
GO:0048667	Neurogenesis	cell morphogenesis involved in neuron differentiation (GO:0048667)	448	27	7.21	+	3.74	1.22e-08	2.37e-06
GO:0048699	Neurogenesis	generation of neurons (GO:0048699)	1366	59	21.99	+	2.68	1.03e-11	6.02e-09
GO:0048704	Morphogenesis and development	embryonic skeletal system morphogenesis (GO:0048704)	106	10	1.71	+	5.86	1.62e-05	0.00119
GO:0048705	Morphogenesis and development	skeletal system morphogenesis (GO:0048705)	246	19	3.96	+	4.8	5.28e-08	8.85e-06
GO:0048706	Morphogenesis and development	embryonic skeletal system development (GO:0048706)	141	10	2.27	+	4.41	0.000153	0.00763
GO:0048729	Morphogenesis and development	tissue morphogenesis (GO:0048729)	625	36	10.06	+	3.58	1.3e-10	5.39e-08
GO:0048731	Morphogenesis and development	system development (GO:0048731)	4176	149	67.23	+	2.22	4.43e-23	3.49e-19
GO:0048732	Morphogenesis and development	gland development (GO:0048732)	431	20	6.94	+	2.88	3.87e-05	0.00239
GO:0048736	Morphogenesis and development	appendage development (GO:0048736)	197	13	3.17	+	4.1	3.28e-05	0.00209
GO:0048754	Morphogenesis and development	branching morphogenesis of an epithelial tube (GO:0048754)	164	16	2.64	+	6.06	3.13e-08	5.6e-06
GO:0048812	Neurogenesis	neuron projection morphogenesis (GO:0048812)	486	29	7.82	+	3.71	4.25e-09	1.03e-06
GO:0048858	Cell migration and adhesion	cell projection morphogenesis (GO:0048858)	497	29	8	+	3.62	6.82e-09	1.53e-06
GO:0048863	Morphogenesis and development	stem cell differentiation (GO:0048863)	171	12	2.75	+	4.36	3.75e-05	0.00233
GO:0048869	Morphogenesis and development	cellular developmental process (GO:0048869)	3611	118	58.14	+	2.03	1.24e-14	1.15e-11
GO:0048870	Cell migration and adhesion	cell motility (GO:0048870)	1023	36	16.47	+	2.19	2.01e-05	0.00139
GO:0048880	Morphogenesis and development	sensory system development (GO:0048880)	394	18	6.34	+	2.84	0.000113	0.00589
GO:0050678	Proliferation	regulation of epithelial cell proliferation (GO:0050678)	375	21	6.04	+	3.48	1.62e-06	0.000179
GO:0050679	Proliferation	positive regulation of epithelial cell proliferation (GO:0050679)	211	13	3.4	+	3.83	6.38e-05	0.00367
GO:0050731	Signaling	positive regulation of peptidyl-tyrosine phosphorylation (GO:0050731)	194	11	3.12	+	3.52	0.000452	0.0188
GO:0050767	Neurogenesis	regulation of neurogenesis (GO:0050767)	436	21	7.02	+	2.99	1.47e-05	0.00109
GO:0050769	Neurogenesis	positive regulation of neurogenesis (GO:0050769)	284	18	4.57	+	3.94	1.77e-06	0.000193
GO:0050793	Morphogenesis and development	regulation of developmental process (GO:0050793)	2521	96	40.59	+	2.37	1.22e-15	2.14e-12
GO:0050803	Neurogenesis	regulation of synapse structure or activity (GO:0050803)	272	18	4.38	+	4.11	9.94e-07	0.000119
GO:0050807	Neurogenesis	regulation of synapse organization (GO:0050807)	260	18	4.19	+	4.3	5.39e-07	7.31e-05
GO:0050808	Neurogenesis	synapse organization (GO:0050808)	305	17	4.91	+	3.46	1.69e-05	0.00122
GO:0050920	Cell migration and adhesion	regulation of chemotaxis (GO:0050920)	224	11	3.61	+	3.05	0.00138	0.0486
GO:0050926	Cell migration and adhesion	regulation of positive chemotaxis (GO:0050926)	27	5	0.43	+	11.5	0.000138	0.00694
GO:0050927	Cell migration and adhesion	positive regulation of positive chemotaxis (GO:0050927)	26	5	0.42	+	11.94	0.000118	0.00605
GO:0051093	Morphogenesis and development	negative regulation of developmental process (GO:0051093)	952	42	15.33	+	2.74	7.74e-09	1.67e-06
GO:0051094	Morphogenesis and development	positive regulation of developmental process (GO:0051094)	1419	60	22.85	+	2.63	1.54e-11	8.09e-09
GO:0051147	Morphogenesis and development	regulation of muscle cell differentiation (GO:0051147)	144	9	2.32	+	3.88	0.000768	0.0292
GO:0051149	Morphogenesis and development	positive regulation of muscle cell differentiation (GO:0051149)	72	7	1.16	+	6.04	0.000258	0.0118
GO:0051174	Metabolism	regulation of phosphorus metabolic process (GO:0051174)	1503	49	24.2	+	2.02	3.98e-06	0.000379
GO:0051216	Morphogenesis and development	cartilage development (GO:0051216)	164	11	2.64	+	4.17	0.000115	0.00595
GO:0051239	Other	regulation of multicellular organismal process (GO:0051239)	2787	93	44.87	+	2.07	1.14e-11	6.39e-09
GO:0051240	Other	positive regulation of multicellular organismal process (GO:0051240)	1565	57	25.2	+	2.26	1.19e-08	2.4e-06
GO:0051241	Other	negative regulation of multicellular organismal process (GO:0051241)	1087	40	17.5	+	2.29	1.89e-06	0.000201
GO:0051253	Transcription	negative regulation of RNA metabolic process (GO:0051253)	1347	45	21.69	+	2.08	6.07e-06	0.000534
GO:0051270	Other	regulation of cellular component movement (GO:0051270)	1076	40	17.32	+	2.31	1.56e-06	0.000174
GO:0051272	Other	positive regulation of cellular component movement (GO:0051272)	604	28	9.72	+	2.88	1.12e-06	0.000131
GO:0051338	Other	regulation of transferase activity (GO:0051338)	880	29	14.17	+	2.05	0.000349	0.0156
GO:0051347	Other	positive regulation of transferase activity (GO:0051347)	587	23	9.45	+	2.43	0.000175	0.0085
GO:0051493	Cell migration and adhesion	regulation of cytoskeleton organization (GO:0051493)	529	22	8.52	+	2.58	7.65e-05	0.00424
GO:0051674	Other	localization of cell (GO:0051674)	1023	36	16.47	+	2.19	2.01e-05	0.0014
GO:0051960	Neurogenesis	regulation of nervous system development (GO:0051960)	534	26	8.6	+	3.02	1.16e-06	0.000135
GO:0051962	Neurogenesis	positive regulation of nervous system development (GO:0051962)	345	22	5.55	+	3.96	1.13e-07	1.82e-05
GO:0051963	Neurogenesis	regulation of synapse assembly (GO:0051963)	121	11	1.95	+	5.65	8.49e-06	0.000696
GO:0060173	Morphogenesis and development	limb development (GO:0060173)	197	13	3.17	+	4.1	3.28e-05	0.0021
GO:0060231	Cell migration and adhesion	mesenchymal to epithelial transition (GO:0060231)	14	4	0.23	+	17.75	0.000159	0.0079
GO:0060252	Proliferation	positive regulation of glial cell proliferation (GO:0060252)	21	4	0.34	+	11.83	0.000602	0.0237
GO:0060284	Morphogenesis and development	regulation of cell development (GO:0060284)	576	25	9.27	+	2.7	1.26e-05	0.000956
GO:0060322	Morphogenesis and development	head development (GO:0060322)	703	25	11.32	+	2.21	0.000363	0.016
GO:0060348	Morphogenesis and development	bone development (GO:0060348)	208	12	3.35	+	3.58	0.000217	0.0102
GO:0060425	Morphogenesis and development	lung morphogenesis (GO:0060425)	59	9	0.95	+	9.47	1.23e-06	0.000141
GO:0060429	Morphogenesis and development	epithelium development (GO:0060429)	1046	51	16.84	+	3.03	5.02e-12	3.04e-09
GO:0060441	Morphogenesis and development	epithelial tube branching involved in lung morphogenesis (GO:0060441)	32	7	0.52	+	13.59	2.35e-06	0.000242
GO:0060512	Morphogenesis and development	prostate gland morphogenesis (GO:0060512)	30	6	0.48	+	12.42	1.98e-05	0.00138
GO:0060541	Morphogenesis and development	respiratory system development (GO:0060541)	241	20	3.88	+	5.15	7.64e-09	1.67e-06
GO:0060562	Morphogenesis and development	epithelial tube morphogenesis (GO:0060562)	367	26	5.91	+	4.4	9.89e-10	2.88e-07
GO:0060675	Morphogenesis and development	ureteric bud morphogenesis (GO:0060675)	57	6	0.92	+	6.54	0.000482	0.0198
GO:0060676	Morphogenesis and development	ureteric bud formation (GO:0060676)	5	3	0.08	+	37.27	0.000208	0.00982
GO:0060688	Morphogenesis and development	regulation of morphogenesis of a branching structure (GO:0060688)	66	7	1.06	+	6.59	0.000157	0.00782
GO:0060740	Morphogenesis and development	prostate gland epithelium morphogenesis (GO:0060740)	29	6	0.47	+	12.85	1.67e-05	0.00121
GO:0060828	Signaling	regulation of canonical Wnt signaling pathway (GO:0060828)	240	15	3.86	+	3.88	1.51e-05	0.00111
GO:0060993	Morphogenesis and development	kidney morphogenesis (GO:0060993)	89	7	1.43	+	4.89	0.000842	0.0314
GO:0061138	Morphogenesis and development	morphogenesis of a branching epithelium (GO:0061138)	195	19	3.14	+	6.05	1.61e-09	4.37e-07
GO:0061326	Morphogenesis and development	renal tubule development (GO:0061326)	88	8	1.42	+	5.65	0.000145	0.00729
GO:0061333	Morphogenesis and development	renal tubule morphogenesis (GO:0061333)	74	7	1.19	+	5.88	0.000301	0.0137
GO:0061337	Morphogenesis and development	cardiac conduction (GO:0061337)	53	6	0.85	+	7.03	0.000337	0.0151
GO:0061448	Morphogenesis and development	connective tissue development (GO:0061448)	219	14	3.53	+	3.97	2.29e-05	0.00153
GO:0061458	Morphogenesis and development	reproductive system development (GO:0061458)	459	20	7.39	+	2.71	8.87e-05	0.0048
GO:0061564	Neurogenesis	axon development (GO:0061564)	383	25	6.17	+	4.05	9.84e-09	2.04e-06
GO:0070166	Morphogenesis and development	enamel mineralization (GO:0070166)	11	3	0.18	+	16.94	0.00126	0.0449
GO:0070302	Signaling	regulation of stress-activated protein kinase signaling cascade (GO:0070302)	183	14	2.95	+	4.75	3.38e-06	0.000337
GO:0070304	Signaling	positive regulation of stress-activated protein kinase signaling cascade (GO:0070304)	119	11	1.92	+	5.74	7.33e-06	0.00062
GO:0070372	Signaling	regulation of ERK1 and ERK2 cascade (GO:0070372)	313	15	5.04	+	2.98	0.000257	0.0118
GO:0070848	Signaling	response to growth factor (GO:0070848)	410	18	6.6	+	2.73	0.000182	0.00874
GO:0071300	Signaling	cellular response to retinoic acid (GO:0071300)	44	6	0.71	+	8.47	0.000134	0.0068
GO:0071363	Signaling	cellular response to growth factor stimulus (GO:0071363)	396	17	6.38	+	2.67	0.000349	0.0155
GO:0071900	Signaling	regulation of protein serine/threonine kinase activity (GO:0071900)	425	17	6.84	+	2.48	0.00075	0.0286
GO:0071902	Signaling	positive regulation of protein serine/threonine kinase activity (GO:0071902)	273	13	4.4	+	2.96	0.00069	0.0265
GO:0072001	Morphogenesis and development	renal system development (GO:0072001)	312	17	5.02	+	3.38	2.23e-05	0.0015
GO:0072009	Morphogenesis and development	nephron epithelium development (GO:0072009)	96	8	1.55	+	5.18	0.000252	0.0116
GO:0072028	Morphogenesis and development	nephron morphogenesis (GO:0072028)	71	6	1.14	+	5.25	0.0014	0.0487
GO:0072073	Morphogenesis and development	kidney epithelium development (GO:0072073)	132	12	2.13	+	5.65	3.31e-06	0.000332
GO:0072078	Morphogenesis and development	nephron tubule morphogenesis (GO:0072078)	68	6	1.09	+	5.48	0.00114	0.0412
GO:0072079	Morphogenesis and development	nephron tubule formation (GO:0072079)	19	4	0.31	+	13.08	0.000432	0.0182
GO:0072080	Morphogenesis and development	nephron tubule development (GO:0072080)	82	8	1.32	+	6.06	9.19e-05	0.00494
GO:0072088	Morphogenesis and development	nephron epithelium morphogenesis (GO:0072088)	70	6	1.13	+	5.32	0.00131	0.0462
GO:0072163	Morphogenesis and development	mesonephric epithelium development (GO:0072163)	92	8	1.48	+	5.4	0.000193	0.00916
GO:0072164	Morphogenesis and development	mesonephric tubule development (GO:0072164)	92	8	1.48	+	5.4	0.000193	0.00918
GO:0072171	Morphogenesis and development	mesonephric tubule morphogenesis (GO:0072171)	58	6	0.93	+	6.43	0.000525	0.0213
GO:0072172	Morphogenesis and development	mesonephric tubule formation (GO:0072172)	10	4	0.16	+	24.85	5.47e-05	0.0032
GO:0072176	Morphogenesis and development	nephric duct development (GO:0072176)	12	5	0.19	+	25.88	5.14e-06	0.000467
GO:0072178	Morphogenesis and development	nephric duct morphogenesis (GO:0072178)	11	5	0.18	+	28.23	3.67e-06	0.000355
GO:0072182	Morphogenesis and development	regulation of nephron tubule epithelial cell differentiation (GO:0072182)	11	3	0.18	+	16.94	0.00126	0.045
GO:0072189	Morphogenesis and development	ureter development (GO:0072189)	19	6	0.31	+	19.61	2.08e-06	0.000217
GO:0072197	Morphogenesis and development	ureter morphogenesis (GO:0072197)	9	4	0.14	+	27.61	3.96e-05	0.00241
GO:0072283	Morphogenesis and development	metanephric renal vesicle morphogenesis (GO:0072283)	10	3	0.16	+	18.63	0.001	0.037
GO:0072359	Morphogenesis and development	circulatory system development (GO:0072359)	923	44	14.86	+	2.96	3.36e-10	1.18e-07
GO:0080135	Signaling	regulation of cellular response to stress (GO:0080135)	639	25	10.29	+	2.43	8.56e-05	0.00465
GO:0086065	Cell communication	cell communication involved in cardiac conduction (GO:0086065)	33	6	0.53	+	11.29	3.18e-05	0.00206
GO:0086067	Morphogenesis and development	AV node cell to bundle of His cell communication (GO:0086067)	11	4	0.18	+	22.59	7.37e-05	0.00411
GO:0090090	Signaling	negative regulation of canonical Wnt signaling pathway (GO:0090090)	129	10	2.08	+	4.81	7.67e-05	0.00424
GO:0090183	Morphogenesis and development	regulation of kidney development (GO:0090183)	35	5	0.56	+	8.87	0.000405	0.0173
GO:0090189	Morphogenesis and development	regulation of branching involved in ureteric bud morphogenesis (GO:0090189)	25	4	0.4	+	9.94	0.00108	0.0392
GO:0090190	Morphogenesis and development	positive regulation of branching involved in ureteric bud morphogenesis (GO:0090190)	23	4	0.37	+	10.8	0.000815	0.0306
GO:0090287	Signaling	regulation of cellular response to growth factor stimulus (GO:0090287)	288	14	4.64	+	3.02	0.000357	0.0158
GO:0090596	Morphogenesis and development	sensory organ morphogenesis (GO:0090596)	300	17	4.83	+	3.52	1.38e-05	0.00104
GO:0097028	Morphogenesis and development	dendritic cell differentiation (GO:0097028)	35	5	0.56	+	8.87	0.000405	0.0173
GO:0097186	Morphogenesis and development	amelogenesis (GO:0097186)	20	4	0.32	+	12.42	0.000512	0.0209
GO:0097435	Cell migration and adhesion	supramolecular fiber organization (GO:0097435)	499	21	8.03	+	2.61	9.48e-05	0.00508
GO:0097485	Neurogenesis	neuron projection guidance (GO:0097485)	232	17	3.74	+	4.55	5.34e-07	7.37e-05
GO:0098609	Cell migration and adhesion	cell-cell adhesion (GO:0098609)	409	19	6.58	+	2.89	5.95e-05	0.00343
GO:0098742	Cell migration and adhesion	cell-cell adhesion via plasma-membrane adhesion molecules (GO:0098742)	190	10	3.06	+	3.27	0.00139	0.0485
GO:0099173	Neurogenesis	postsynapse organization (GO:0099173)	96	7	1.55	+	4.53	0.00127	0.0452
GO:0099174	Neurogenesis	regulation of presynapse organization (GO:0099174)	38	6	0.61	+	9.81	6.44e-05	0.00369
GO:0099536	Neurogenesis	synaptic signaling (GO:0099536)	403	17	6.49	+	2.62	0.000423	0.0179
GO:0099537	Cell communication	trans-synaptic signaling (GO:0099537)	365	16	5.88	+	2.72	0.000417	0.0177
GO:0099560	Neurogenesis	synaptic membrane adhesion (GO:0099560)	27	4	0.43	+	9.2	0.00139	0.0485
GO:0110053	Cell migration and adhesion	regulation of actin filament organization (GO:0110053)	276	16	4.44	+	3.6	1.9e-05	0.00133
GO:0120035	Cell migration and adhesion	regulation of plasma membrane bounded cell projection organization (GO:0120035)	730	32	11.75	+	2.72	6.04e-07	8e-05
GO:0120039	Cell migration and adhesion	plasma membrane bounded cell projection morphogenesis (GO:0120039)	491	29	7.9	+	3.67	5.28e-09	1.24e-06
GO:0140352	Other	export from cell (GO:0140352)	419	17	6.75	+	2.52	0.000644	0.025
GO:0150063	Morphogenesis and development	visual system development (GO:0150063)	390	18	6.28	+	2.87	0.0001	0.0053
GO:0198738	Signaling	cell-cell signaling by wnt (GO:0198738)	237	19	3.82	+	4.98	3.04e-08	5.57e-06
GO:1901214	Neurogenesis	regulation of neuron death (GO:1901214)	378	16	6.09	+	2.63	0.000599	0.0236
GO:1901342	Morphogenesis and development	regulation of vasculature development (GO:1901342)	295	14	4.75	+	2.95	0.000449	0.0187
GO:1901617	Metabolism	organic hydroxy compound biosynthetic process (GO:1901617)	159	10	2.56	+	3.91	0.000379	0.0164
GO:1901888	Cell migration and adhesion	regulation of cell junction assembly (GO:1901888)	216	16	3.48	+	4.6	1.01e-06	0.00012
GO:1901890	Cell migration and adhesion	positive regulation of cell junction assembly (GO:1901890)	120	8	1.93	+	4.14	0.00101	0.0371
GO:1902533	Signaling	positive regulation of intracellular signal transduction (GO:1902533)	953	32	15.34	+	2.09	0.000121	0.00621
GO:1902653	Metabolism	secondary alcohol biosynthetic process (GO:1902653)	32	6	0.52	+	11.65	2.73e-05	0.0018
GO:1902679	Transcription	negative regulation of RNA biosynthetic process (GO:1902679)	1247	43	20.08	+	2.14	4.62e-06	0.000425
GO:1902903	Cell migration and adhesion	regulation of supramolecular fiber organization (GO:1902903)	380	18	6.12	+	2.94	7.33e-05	0.00412
GO:1903507	Transcription	negative regulation of nucleic acid-templated transcription (GO:1903507)	1246	43	20.06	+	2.14	4.57e-06	0.000424
GO:1905114	Signaling	cell surface receptor signaling pathway involved in cell-cell signaling (GO:1905114)	291	23	4.69	+	4.91	1.35e-09	3.73e-07
GO:1905330	Morphogenesis and development	regulation of morphogenesis of an epithelium (GO:1905330)	70	9	1.13	+	7.99	4.41e-06	0.000411
GO:1905332	Morphogenesis and development	positive regulation of morphogenesis of an epithelium (GO:1905332)	39	5	0.63	+	7.96	0.000635	0.0247
GO:1905606	Neurogenesis	regulation of presynapse assembly (GO:1905606)	34	5	0.55	+	9.13	0.000359	0.0159
GO:2000026	Morphogenesis and development	regulation of multicellular organismal development (GO:2000026)	1446	56	23.28	+	2.41	2.31e-09	5.96e-07
GO:2000027	Morphogenesis and development	regulation of animal organ morphogenesis (GO:2000027)	129	14	2.08	+	6.74	6.84e-08	1.12e-05
GO:2000050	Signaling	regulation of non-canonical Wnt signaling pathway (GO:2000050)	25	5	0.4	+	12.42	9.99e-05	0.00529
GO:2000052	Signaling	positive regulation of non-canonical Wnt signaling pathway (GO:2000052)	14	4	0.23	+	17.75	0.000159	0.00785
GO:2000145	Cell migration and adhesion	regulation of cell motility (GO:2000145)	990	38	15.94	+	2.38	1.25e-06	0.000143
GO:2000147	Cell migration and adhesion	positive regulation of cell motility (GO:2000147)	587	28	9.45	+	2.96	6.54e-07	8.51e-05
GO:2000179	Proliferation	positive regulation of neural precursor cell proliferation (GO:2000179)	70	6	1.13	+	5.32	0.00131	0.0461
GO:2000727	Morphogenesis and development	positive regulation of cardiac muscle cell differentiation (GO:2000727)	11	3	0.18	+	16.94	0.00126	0.0451

## Sheet: Ezh2-Y641F-WT
GOTerm	Class	GO.biological.process.complete	Reflist	Input	Input.expected	Input.over.under	Input.fold.Enrichment	P.value	FDR
GO:0002478	Antigen presentation	antigen processing and presentation of exogenous peptide antigen (GO:0002478)	27	7	0.44	+	15.83	9.82e-07	0.00141
GO:0002495	Antigen presentation	antigen processing and presentation of peptide antigen via MHC class II (GO:0002495)	18	6	0.29	+	20.36	1.77e-06	0.00164
GO:0002504	Antigen presentation	antigen processing and presentation of peptide or polysaccharide antigen via MHC class II (GO:0002504)	18	6	0.29	+	20.36	1.77e-06	0.00174
GO:0007267	Signaling	cell-cell signaling (GO:0007267)	821	32	13.44	+	2.38	9.86e-06	0.00705
GO:0007423	Morphogenesis and development	sensory organ development (GO:0007423)	603	24	9.87	+	2.43	0.000123	0.0473
GO:0016055	Signaling	Wnt signaling pathway (GO:0016055)	237	14	3.88	+	3.61	6.18e-05	0.0278
GO:0019884	Antigen presentation	antigen processing and presentation of exogenous antigen (GO:0019884)	34	7	0.56	+	12.57	3.73e-06	0.00326
GO:0019886	Antigen presentation	antigen processing and presentation of exogenous peptide antigen via MHC class II (GO:0019886)	16	6	0.26	+	22.9	1.01e-06	0.00132
GO:0030097	Morphogenesis and development	hemopoiesis (GO:0030097)	680	26	11.13	+	2.34	9.56e-05	0.0386
GO:0030334	Cell migration and adhesion	regulation of cell migration (GO:0030334)	940	32	15.39	+	2.08	0.000127	0.0478
GO:0030336	Cell migration and adhesion	negative regulation of cell migration (GO:0030336)	283	16	4.63	+	3.45	3.1e-05	0.0163
GO:0040013	Cell migration and adhesion	negative regulation of locomotion (GO:0040013)	331	19	5.42	+	3.51	4.61e-06	0.00363
GO:0043583	Morphogenesis and development	ear development (GO:0043583)	241	14	3.95	+	3.55	7.32e-05	0.0303
GO:0044087	Other	regulation of cellular component biogenesis (GO:0044087)	974	34	15.95	+	2.13	5.13e-05	0.0252
GO:0048002	Antigen presentation	antigen processing and presentation of peptide antigen (GO:0048002)	69	8	1.13	+	7.08	3.35e-05	0.017
GO:0048839	Morphogenesis and development	inner ear development (GO:0048839)	211	14	3.45	+	4.05	1.86e-05	0.0113
GO:0051271	Other	negative regulation of cellular component movement (GO:0051271)	305	18	4.99	+	3.6	5.73e-06	0.00429
GO:0198738	Signaling	cell-cell signaling by wnt (GO:0198738)	237	14	3.88	+	3.61	6.18e-05	0.0286
GO:1905114	Signaling	cell surface receptor signaling pathway involved in cell-cell signaling (GO:1905114)	291	17	4.76	+	3.57	1.18e-05	0.00807
GO:2000146	Cell migration and adhesion	negative regulation of cell motility (GO:2000146)	296	18	4.85	+	3.71	3.87e-06	0.00321
