# Supplementary material for: EZH2 mutations in follicular lymphoma distort H3K27me3 profiles and alter transcriptional responses to PRC2 inhibition
Source: Nat Commun. 2024 Apr 24;15:3452. doi: 10.1038/s41467-024-47701-x (PMC11043461; doi:10.1038/s41467-024-47701-x)
Supplement: Supplementary file 6 — Supplementary Data 3 [file 41467_2024_47701_MOESM6_ESM.xlsx]

## Sheet: Oligonucleotides for CRISPR
Supplementary Data 3. Oligonucleotides used for cloning single-guide-RNA expression constructs for CRISPR-mediated gene editing.
Target locus	Forward oligonucleotide sequence (spacer underlined)	Reverse oligonucleotide sequence (spacer underlined)
Ezh2 (Y641F)	TTTCTTGGCTTTATATATCTTGTGGAAAGGACGAAACACCGTTACTATGTTGCCAAGTAG	GACTAGCCTTATTTTAACTTGCTATTTCTAGCTCTAAAACCTACTTGGCAACATAGTAAC
H3F3A (K27M)	TTTCTTGGCTTTATATATCTTGTGGAAAGGACGAAACACCGGTTATATCTAAATGAGGTA	GACTAGCCTTATTTTAACTTGCTATTTCTAGCTCTAAAACTACCTCATTTAGATATAACC
Eed (KO)	TTTCTTGGCTTTATATATCTTGTGGAAAGGACGAAACACCGCAGCAACTGCTAATAGAGGG	GACTAGCCTTATTTTAACTTGCTATTTCTAGCTCTAAAACCCCTCTATTAGCAGTTGCTG
Ezh1 (KO)	CACC​G​TCGACAGCTCAAACGGCTCC	AAAC​GGAGCCGTTTGAGCTGTCGA​​C
