# Supplementary material for: EZH2 mutations in follicular lymphoma distort H3K27me3 profiles and alter transcriptional responses to PRC2 inhibition
Source: Nat Commun. 2024 Apr 24;15:3452. doi: 10.1038/s41467-024-47701-x (PMC11043461; doi:10.1038/s41467-024-47701-x)
Supplement: Supplementary file 8 — Source Data [file 41467_2024_47701_MOESM8_ESM.xlsx]

## Sheet: Figure 1a
Figure 1a	Anti-EZH2
	Anti-H3K27me3
	Anti-EED
	Anti-H3.3K27M
	Anti-H3K27me2
	Anti-H3K27me1
	Anti-H2Aub
	Anti-H3K27ac
	Anti-H3K36me3
	Anti-H3K4me3
	Anti-H4

## Sheet: Figure 2a
Figure 2a	Anti-EZH2
	Anti-H3K27me3
	Anti-H3K27me2
	Anti-H2Aub
	Anti-H3K27ac
	Anti-H3K36me3
	Anti-H3K4me3
	Anti-H4

## Sheet: Figure 2b
Figure 2b	Anti-EZH2
	Anti-H3K27me3
	Anti-H3K27me1
	Anti-H3

## Sheet: Figure 2c
Figure 2c	Left panel
	Right panel

## Sheet: Supplementary Figure 1c
Supplementary Figure 1c

## Sheet: Supplementary Figure 2f
Supplementary Figure 2f

## Sheet: Supplementary Figure 3a
Supplementary Figure 3a	Vi-CELL XR 2.03		WT iMEFs plated on 02.06.2023 at 30,000 cells
	Beckman Coulter, Inc.		Ezh2-Y641F/WT iMEFs plated on 02.06.2023 at 60,000 cells (confluent on 06.06.2023)
			Counting performed on 1 mL of 3 mL total suspension
			> Replated 30,000 cells for each condition for subsequent countings
	Time point 1:	2023-06-06
	Sample ID	Cell type	Dilution	Total cells	Viable cells	Viability	Total cells	Viable cells	Avg. diam.			Cumulative days	0	4	7	10	13	17
			factor			(%)	/ml (x10^6)	/ml (x10^6)	(microns)			WT DMSO	0.03	0.3073	0.2879	0.4904	0.4904	0.7165
	WT DMSO	Default	1	430	428	99.5349	0.3088	0.3073	14.0148			WT EZH2i	0.03	0.3525	0.232	0.4495	0.3439	0.6038
	WT EZH2i	Default	1	495	491	99.1919	0.3554	0.3525	13.6145			Ezh2-Y641F/WT DMSO	0.06	0.8012	0.27	0.7811	0.5693	0.7911
	Ezh2-Y641F/WT DMSO	Default	1	1136	1116	98.2394	0.8155	0.8012	14.0808			Ezh2-Y641F/WT EZH2i	0.06	0.9096	0.2535	0.8242	0.6756	0.7854
	Ezh2-Y641F/WT EZH2i	Default	1	1291	1267	98.141	0.9268	0.9096	13.848
	Time point 2:	2023-06-09										Doublings since previous timepoint	0	4	7	10	13	17
	Sample ID	Cell type	Dilution	Total cells	Viable cells	Viability	Total cells	Viable cells	Avg. diam.			WT DMSO	0	4.94158	4.8475	5.61589	5.61589	6.16289
			factor			(%)	/ml (x10^6)	/ml (x10^6)	(microns)			WT EZH2i	0	5.13955	4.53605	5.49025	5.10392	5.916
	WT DMSO	Default	1	403	401	99.5037	0.2894	0.2879	13.6114			Ezh2-Y641F/WT DMSO	0	5.32409	4.75489	6.28744	5.83112	6.30579
	WT EZH2i	Default	1	331	323	97.5831	0.2377	0.232	13.3081			Ezh2-Y641F/WT EZH2i	0	5.50716	4.66391	6.36492	6.0781	6.29536
	Ezh2-Y641F/WT DMSO	Default	1	385	376	97.6623	0.2765	0.27	14.391
	Ezh2-Y641F/WT EZH2i	Default	1	360	353	98.0556	0.2585	0.2535	14.2922
	Time point 3:	2023-06-12										Cumulative doublings	0	4	7	10	13	17
	Sample ID	Cell type	Dilution	Total cells	Viable cells	Viability	Total cells	Viable cells	Avg. diam.			WT DMSO	0	4.94158	9.78907	15.405	21.0208	27.1837
			factor			(%)	/ml (x10^6)	/ml (x10^6)	(microns)			WT EZH2i	0	5.13955	9.6756	15.1659	20.2698	26.1858
	WT DMSO	Default	1	685	683	99.708	0.4918	0.4904	14.2868			Ezh2-Y641F/WT DMSO	0	5.32409	10.079	16.3664	22.1975	28.5033
	WT EZH2i	Default	1	631	626	99.2076	0.453	0.4495	13.261			Ezh2-Y641F/WT EZH2i	0	5.50716	10.1711	16.536	22.6141	28.9094
	Ezh2-Y641F/WT DMSO	Default	1	1104	1088	98.5507	0.7926	0.7811	14.3095
	Ezh2-Y641F/WT EZH2i	Default	1	1164	1148	98.6254	0.8356	0.8242	14.0474
	Time point 4:	2023-06-15
	Sample ID	Cell type	Dilution	Total cells	Viable cells	Viability	Total cells	Viable cells	Avg. diam.
			factor			(%)	/ml (x10^6)	/ml (x10^6)	(microns)
	WT DMSO	Default	1	694	683	98.415	0.4983	0.4904	14.5918
	WT EZH2i	Default	1	483	479	99.1718	0.3468	0.3439	13.3985
	Ezh2-Y641F/WT DMSO	Default	1	799	793	99.2491	0.5736	0.5693	14.1386
	Ezh2-Y641F/WT EZH2i	Default	1	948	941	99.2616	0.6806	0.6756	14.0333
	Time point 5:	2023-06-19
	Sample ID	Cell type	Dilution	Total cells	Viable cells	Viability	Total cells	Viable cells	Avg. diam.
			factor			(%)	/ml (x10^6)	/ml (x10^6)	(microns)
	WT DMSO	Default	1	1005	998	99.3035	0.7215	0.7165	14.8309
	WT EZH2i	Default	1	848	841	99.1745	0.6088	0.6038	13.5512
	Ezh2-Y641F/WT DMSO	Default	1	1119	1102	98.4808	0.8033	0.7911	14.1957
	Ezh2-Y641F/WT EZH2i	Default	1	1108	1094	98.7365	0.7954	0.7854	13.9001

## Sheet: Supplementary Figure 3d
Supplementary Figure 3d
